# Supplementary material for: ‘Helpful’, ‘Objective’, and ‘Useful’: User Perceptions of the Animal Welfare Assessment Grid (AWAG) for Dogs as a Decision‐Making Tool
Source: Vet Med Sci. 2026 Jun 19;12(4):e70993. doi: 10.1002/vms3.70993 (PMC13281402; doi:10.1002/vms3.70993)
Supplement: Supplementary file 2 — Supporting Information 2: vms370993‐sup‐0002‐SuppMat.xlsx [file VMS3-12-e70993-s001.xlsx]

## Sheet: Default Report (1)
All quotes
Q1a - Please expand here
Please expand here
By understanding whether it was procedural/environment ect gave us the tools to be able to focus on the area to improve.
It helped with some decisions, however mostly helped as a tool for long term animals that were required to stay in custody. It also assisted with a seizure to help look at welfare on the property and also once seized while in care or in foster for the case.
It is hard to understand what the numbers mean and how it actually equates to the mental situation of the animal.
It provides an objective approach to assessing an animal and helps to keep track of any progress and decline as well as what is the contributing to the dog's behaviour
It has provided a science based approach to recording deterioration and improvement to the over condition of the animal. This is helpful when determining best possible pathways for those incare
We were limited in its use due to the time consuming nature of the questionnaire, but when we could use it we were able to change our approach to the patient with a positive outcome
I think it worked well to see the different sections i.e. psychological, physical and how much they were effecting the dogs but it was hard to understand the results because I didn't fully understand the numbers.
Highlighted areas that required intervention. If changes were made and still presented high scores/welfare compromised, assisted in determining pathway. Translated observations and discussion into data, which provided another tool when communicating outcomes/pathways.
I found that the AWAG provided a black and white assessment for my dog which helped with decision making and assessing his quality of life
Useful to demonstrate subtle changes to the caregivers and also have something to send over to the referring vets
Its a way to attempt to standardise what are often highly contextual and specific circumstances. Useful as a facet of information but is lacking in some nuance.
Really clear evidence of welfare needs
It forces me to consider many different aspects of pain management that I feel many would not consider. I reflect on my dogâ€™s week when I am using it. I am unreliable with using it though. I probably would more if it was a dedicated app though.
It gives valuable objective information and provides a clear indication of changes in subsequent assessments
For behavioral health decisions, the parameters are insufficient for monitoring many areas such as unsafe behavior toward self, other animals. Management efficacy is also an important factor that isn't measured on the AWAG. Not very sensitive for behavioral needs.
It was a great tool but did not meet all of our dogs' needs.
The AWAG tool was utilised as part of our decisions and evaluation of training dogs.
I have not used it much as a management/ treatment decision maker as yet.
Q2a - Please expand here
Please expand here
It helped consider the procedural side and how that affects welfare.
The factor of procedures and the level of impact which they may/would have long term on the dog and how that may compromise or improve upon their welfare, assisted in decision evidence support.
We normally consider factors like this when managing and assessing our animals.
It helps as an measure to trend scores and present to people who aren't regularly working with the case to support decision making.
It helps to provide focus on what is impacting the animal the most and therefore it helps with discussions re how we can change the way we work with the animal
I try to take a holistic perspective in trying to determine what is a good life for the individual. This of course can inly be determined by the animal itself.
It did not encourage factors, but it did allow us to look at a step by step process and consolidate our thoughts on individual cases
I can see the potential for assessing long term cases that have invasive medical intervention.
I already assess these factors but the depth re stressors etc was helpful
Makes certain you are considering all these facets. There are additional considerations on top of these in our workplace.
Covers all areas of welfare
The enrichment section is useful, might prompt people to use more enrichment to improve welfare or to monitor how much their dog actually engages with it. Procedural section is mostly not applicable to dogs with behavior issues and not entirely clear how to apply if being completed by a pet owner in the home as opposed to an office visit.
I was useful when having the AWAG assessment discussions with trainers and dog wellbeing technicians to get them to explore all areas of the dogs life. Engagement in enrichment was one that they had not considered as a measure before.
It opened up discussions on environmental enrichment especially in older dogs with osteoarthritis where walks and play opportunities had diminished.
Q3 - How did you use the AWAG to influence dog welfare
How did you use the AWAG to influence dog welfare
For older dogs with owners that are very concerned about their welfare and the decision on euthanasia
On aftercare visit to our owner to ensure the dogs was being cared for and able to thrive. If we noticed a change in the dogs behaviour trying to understand what was the cause, If the dog need veterinary intervention how best to support the recovery.
If there was a clear deterioration recorded, we would refer to vets to review their medical treatment/medication. It was used in a seizure case to look at the welfare from the property to in care/foster. The AWAG was also used to influence welfare by changing the management/environment while in care.
The consideration of different factors highlighted in the AWAG and their level of impact on the animals daily life allowed for the alteration of daily routines to improve welfare as well as the support to decisions already made to not prolong suffering when welfare was greatly compromised.
We don't use it much to influence our decisions on the management of our animals as the scoring system seems arbitrary and subjective based on the observations of the user.
We use it whenever we suspect a compromise in welfare but difficult to pinpoint the causes.
Conducting a weekly welfare check and assessing where the progress and decline. Depending on the result it assists with team discussions as well as updates to the management plan or in creating one
to monitor their emotional welfare and the occurrence of stressors throughout their rountine
Itâ€™s has been as a tool to officially document changes to the animals welfare while in shelter and foster care.
To monitor the welfare of our long-stay inpatients in the hospital
It helped to have a guide of how they deteriorated or improved over time. It was used to made decisions depending on how they were coping in the shelter environment.
It was used to monitor dogs held in a rescue shelter, either held under statutory powers, or surrendered to decide on appropriate pathways or outcomes and to monitor their behaviour
Management of environmental factors influencing welfare, what could/couldn't be changed. High psychological scores and high environmental scores that had little room to move assisted as a tool for decision making.
Through work at RSPCA
I used AWAG at a time where we were reviewing my dogs quality of life. His chronic condition meant that we had to assess that often. Unfortunately as we all know when emotions are involved it is very hard to be objective, therefore AWAG did help assessing his welfare at a given time objectively.
Mostly to demonstrate deteriorations over time for caregivers who were having a hard time deciding on qol
I like the way the assessment tool provides a structured framework for assessing quality of life / welfare
AWAG is more respected than our professional opinions by some bodies as it appears more objective. We still value it as a tool of course, but it is very useful at highlighting welfare concerns.
To measure any improvements or deterioration in a dogs wellbeing
To reflect on the week she had
To provide support for the withdrawal of a dog from service and to support the need for a development of cooperative care.e
I don't think this was a helpful decision making or welfare enhancement tool for my situation or most of my clients.
We used it in retrospect however can use it going forward to support our dogs' welfare.
I would use the AWAG tool as a means to demonstrate the 'profile' of a dogs wellbeing and how that was changing over time. The visual representation in the graphs was easier for those without welfare knowledge to quantify and understand. The assessment questions were almost like an interview I would conduct with relevant staff members involved with the dog and the discussion and questions themsel…
To open discussions with clients on weight, enrichment activities and potential sources of stress in particular.
